# Supplementary material for: Understanding power in food policy: a critical scoping review of methods to guide future research
Source: Health Promot Int. 2026 Jul 28;41(4):daag104. doi: 10.1093/heapro/daag104 (PMC13409316; doi:10.1093/heapro/daag104)
Supplement: daag104_Supplementary_Data [file daag104_supplementary_data.zip]

Archive with 3 entries (3 files):
- Supplementary File 1 - PRISMA checklist.pdf
- Supplementary file 2 - Search strategy.docx
- Supplementary File 3 - Included articles final.docx
